# Supplementary material for: Modularity, balance, and frustration in student social networks: The role of negative relationships in communities
Source: PLoS One. 2022 Dec 8;17(12):e0278647. doi: 10.1371/journal.pone.0278647 (PMC9731467; doi:10.1371/journal.pone.0278647)
Supplement: S1 Dataset — Signed adjacency matrices used in the study (.cvs). (ZIP) [file pone.0278647.s003.zip]

Archive with 18 entries (18 files):
- esIZ.csv
- esIZ_directed.csv
- esRRC.csv
- esRRC_directed.csv
- esSC.csv
- esSC_directed.csv
- hsCCP.csv
- hsCCP_directed.csv
- hsHUN.csv
- hsHUN_directed.csv
- ssJLBG.csv
- ssJLBG_directed.csv
- ssRDC.csv
- ssRDC_directed.csv
- ssTN2.csv
- ssTN2_directed.csv
- usTRS.csv
- usTRS_directed.csv
